# Supplementary material for: Physical and Mental Health of Caregivers and Educators of Preschool-Aged Children: Identifying Benefits and Barriers to Outdoor Time, How Outdoor Time Can Make a Difference for Health Equity, and Why Income Matters
Source: Int J Environ Res Public Health. 2025 Feb 7;22(2):236. doi: 10.3390/ijerph22020236 (PMC11855737; doi:10.3390/ijerph22020236)
Supplement: Supplementary file 1 [file ijerph-22-00236-s001.zip]

Archive with 1 entries (1 files):
- ijerph-3346353-supplementary.docx
